# Supplementary material for: Combining Polymerization and Templating toward Hyper-Cross-Linked Poly(propargyl aldehyde)s and Poly(propargyl alcohol)s for Reversible H2O and CO2 Capture and Construction of Porous Chiral Networks
Source: Polymers (Basel). 2023 Feb 1;15(3):743. doi: 10.3390/polym15030743 (PMC9919244; doi:10.3390/polym15030743)
Supplement: Supplementary file 1 [file polymers-15-00743-s001.zip]

Archive with 1 entries (1 files):
- polymers-2175579-supplementary.pdf
